# Supplementary material for: A Double-Deck Structure of Reduced Graphene Oxide Modified Porous Ti3C2Tx Electrode towards Ultrasensitive and Simultaneous Detection of Dopamine and Uric Acid
Source: Biosensors (Basel). 2021 Nov 18;11(11):462. doi: 10.3390/bios11110462 (PMC8615994; doi:10.3390/bios11110462)
Supplement: Supplementary file 1 [file biosensors-11-00462-s001.zip]

Archive with 1 entries (1 files):
- biosensors-1437418-SI.pdf
